# Supplementary material for: Therapeutic Efficacy of Weissella cibaria CMU and CMS1 on Allergic Inflammation Exacerbated by Diesel Exhaust Particulate Matter in a Murine Asthma Model
Source: Medicina (Kaunas). 2022 Sep 19;58(9):1310. doi: 10.3390/medicina58091310 (PMC9500616; doi:10.3390/medicina58091310)
Supplement: Supplementary file 1 [file medicina-58-01310-s001.zip]

Archive with 1 entries (1 files):
- medicina-1859135-supplementary.pdf
